# Supplementary material for: A Novel Sandwich-Structured Phase Change Composite with Efficient Photothermal Conversion and Electromagnetic Interference Shielding Interface
Source: Materials (Basel). 2024 Feb 19;17(4):961. doi: 10.3390/ma17040961 (PMC10890597; doi:10.3390/ma17040961)
Supplement: Supplementary file 1 [file materials-17-00961-s001.zip]

Archive with 4 entries (4 files):
- Supplementary Information.docx
- Video S1.mp4
- Video S2.mp4
- Video S3.mp4
